# Supplementary material for: Generalizing cell segmentation and quantification
Source: BMC Bioinformatics. 2017 Mar 23;18:189. doi: 10.1186/s12859-017-1604-1 (PMC5364575; doi:10.1186/s12859-017-1604-1)
Supplement: Additional file 1: — Source codes of the proposed framework with test images. (ZIP 31244 kb) [file 12859_2017_1604_MOESM1_ESM.zip]

Archive with 75 entries (73 files):
- Generalizing_Codes/
- Generalizing_Codes/10GRAY.tif
- Generalizing_Codes/11GRAY.tif
- Generalizing_Codes/12GRAY.tif
- Generalizing_Codes/13GRAY.tif
- Generalizing_Codes/14GRAY.tif
- Generalizing_Codes/15GRAY.tif
- Generalizing_Codes/16GRAY.tif
- Generalizing_Codes/17GRAY.tif
- Generalizing_Codes/18GRAY.tif
- Generalizing_Codes/19GRAY.tif
- Generalizing_Codes/1GRAY.tif
- Generalizing_Codes/20GRAY.tif
- Generalizing_Codes/2GRAY.tif
- Generalizing_Codes/3GRAY.tif
- Generalizing_Codes/4GRAY.tif
- Generalizing_Codes/5GRAY.tif
- Generalizing_Codes/6GRAY.tif
- Generalizing_Codes/7GRAY.tif
- Generalizing_Codes/8GRAY.tif
- Generalizing_Codes/9GRAY.tif
- Generalizing_Codes/case1.jpg
- Generalizing_Codes/case2.tif
- Generalizing_Codes/case3.jpg
- Generalizing_Codes/cho01.png
- Generalizing_Codes/cho02.png
- Generalizing_Codes/cho03.png
- Generalizing_Codes/cho04.png
- Generalizing_Codes/cho05.png
- Generalizing_Codes/cho06.png
- Generalizing_Codes/cho07.png
- Generalizing_Codes/cho08.png
- Generalizing_Codes/cho09.png
- Generalizing_Codes/cho10.png
- Generalizing_Codes/cho11.png
- Generalizing_Codes/cho12.png
- Generalizing_Codes/cho13.png
- Generalizing_Codes/cho14.png
- Generalizing_Codes/cho15.png
- Generalizing_Codes/cho16.png
- Generalizing_Codes/cho17.png
- Generalizing_Codes/cho18.png
- Generalizing_Codes/cho19.png
- Generalizing_Codes/cho20.png
- Generalizing_Codes/cho60.png
- Generalizing_Codes/DemoCase1.m
- Generalizing_Codes/DemoCase2.m
- Generalizing_Codes/DemoCase3.m
- Generalizing_Codes/DemoCase4.m
- Generalizing_Codes/gradient_image.m
- Generalizing_Codes/license.txt
- Generalizing_Codes/moving_average_filter.m
- Generalizing_Codes/muscle_images_for_comparison/
- Generalizing_Codes/muscle_images_for_comparison/m1.jpg
- Generalizing_Codes/muscle_images_for_comparison/m10.jpg
- Generalizing_Codes/muscle_images_for_comparison/m2.jpg
- Generalizing_Codes/muscle_images_for_comparison/m3.jpg
- Generalizing_Codes/muscle_images_for_comparison/m4.jpg
- Generalizing_Codes/muscle_images_for_comparison/m5.jpg
- Generalizing_Codes/muscle_images_for_comparison/m6.jpg
- Generalizing_Codes/muscle_images_for_comparison/m7.jpg
- Generalizing_Codes/muscle_images_for_comparison/m8.jpg
- Generalizing_Codes/muscle_images_for_comparison/m9.jpg
- Generalizing_Codes/QuantitativeEvaluationBBBC04.m
- Generalizing_Codes/QuantitativeEvaluationBBBC30.m
- Generalizing_Codes/readme.docx
- Generalizing_Codes/readme.pdf
- Generalizing_Codes/t4.jpg
- Generalizing_Codes/zhenzhou_clutter_filter.m
- Generalizing_Codes/zhenzhou_iterative_erosion.m
- Generalizing_Codes/zhenzhou_means_selection.m
- Generalizing_Codes/zhenzhou_shape_filtering.m
- Generalizing_Codes/zhenzhou_threshold_selection.m
- Generalizing_Codes/zhenzhou_threshold_selection_cell.m
- Generalizing_Codes/zhenzhou_threshold_selection_updated.m
