# Supplementary material for: Generalizing cell segmentation and quantification
Source: BMC Bioinformatics. 2017 Mar 23;18:189. doi: 10.1186/s12859-017-1604-1 (PMC5364575; doi:10.1186/s12859-017-1604-1)
Supplement: Additional file 1: — Source codes of the proposed framework with test images. (ZIP 31244 kb) [file 12859_2017_1604_MOESM1_ESM.zip › Generalizing_Codes/DemoCase2.m]

%%%This program is written by Zhenzhou Wang, for more information please
%%%contact: zzwangsia@yahoo.com or wangzhenzhou@sia.cn

%%%This image is used to compare with SMASH and CELLSEGM in the paper
close all;
clear all;
clc;

path='case2.tif';
D=im2double(imread(path));
Case=2;

A=D(:,:,1);
figure,imagesc(A);colormap gray;


%%%moving average filtering
C=moving_average_filter(A);


%%%obtain the gradient image
A=gradient_image(C);


%%%%obtain the contraint edges
T1=zhenzhou_threshold_selection(double(A),9);
% T1=zhenzhou_threshold_selection_updated(double(A),2,27,1);
bC=A>T1;
bbC=bwareaopen(bC,100);
figure,imagesc(bbC);colormap gray;


%%%%%Union method   ( CASE 2 )
obC=~bbC;figure,imagesc(obC);
% bobC=bwareaopen(obC,50);

bobC=zhenzhou_clutter_filter(obC,4);
figure,imagesc(bobC);colormap gray;


%%%%shape filtering method
[Filtered_Seed] = zhenzhou_shape_filtering(bobC,Case,15);

%%%%Quantification method by iterative erosion method
[rxc1, ryc1] = zhenzhou_iterative_erosion(Filtered_Seed,1);

figure,imagesc(D);colormap gray;
hold on;
plot(double(ryc1),double(rxc1),'g.','MarkerSize',30);
