# Supplementary material for: Generalizing cell segmentation and quantification
Source: BMC Bioinformatics. 2017 Mar 23;18:189. doi: 10.1186/s12859-017-1604-1 (PMC5364575; doi:10.1186/s12859-017-1604-1)
Supplement: Additional file 1: — Source codes of the proposed framework with test images. (ZIP 31244 kb) [file 12859_2017_1604_MOESM1_ESM.zip › Generalizing_Codes/DemoCase4.m]

%%%This program is written by Zhenzhou Wang, for more information please
%%%contact: zzwangsia@yahoo.com or wangzhenzhou@sia.cn

%%%This image is used to show the effectiveness of the proposed shape
%%%filter
%%%For more details, please refer to the boundary smoothing filter in the
%%%paper.
close all;
clear all;
clc;

path='t4.jpg';
D=im2double(imread(path));
figure,imagesc(D);colormap gray;
A=D(1:end,1:end,2);
figure,imagesc(A);colormap gray;


%%%moving average filtering
C=moving_average_filter(A);

%%%%Segment the cell image directly
T1=zhenzhou_threshold_selection_updated(double(C),3,10,31,1);
% T1=88
bC1=C>T1;

bC2=bwareaopen(bC1,10);
figure,imagesc(bC2);colormap gray;


%%%%%Union method   ( CASE 4)
obC=~bC2;
obC=zhenzhou_clutter_filter(obC,4);
figure,imagesc(obC);colormap gray;


%%%%shape filtering method
[Filtered_Seed] = zhenzhou_shape_filtering(obC,3,30);

%%%%Quantification method by iterative erosion method
[rxc1, ryc1] = zhenzhou_iterative_erosion(Filtered_Seed,3);

figure,imagesc(D);colormap gray;
hold on;
plot(double(ryc1),double(rxc1),'g.','MarkerSize',15,'LineWidth',5);
