# Supplementary material for: Generalizing cell segmentation and quantification
Source: BMC Bioinformatics. 2017 Mar 23;18:189. doi: 10.1186/s12859-017-1604-1 (PMC5364575; doi:10.1186/s12859-017-1604-1)
Supplement: Additional file 1: — Source codes of the proposed framework with test images. (ZIP 31244 kb) [file 12859_2017_1604_MOESM1_ESM.zip › Generalizing_Codes/moving_average_filter.m]

%%%This program is written by Zhenzhou Wang, for more information please
%%%contact: zzwangsia@yahoo.com or wangzhenzhou@sia.cn

%This fucntion smooth the image in the space domain with a Gaussian
%weighted kernel moving filter
function [C] = moving_average_filter(A)
%%%moving average filtering
sd=1;
B=[(1/(2*pi*sd^2))*exp((-2^2-2^2)/(2*sd^2)),(1/(2*pi*sd^2))*exp((-1^2-2^2)/(2*sd^2)),(1/(2*pi*sd^2))*exp((-0^2-2^2)/(2*sd^2)),(1/(2*pi*sd^2))*exp((-1^2-2^2)/(2*sd^2)),(1/(2*pi*sd^2))*exp((-2^2-2^2)/(2*sd^2));
    (1/(2*pi*sd^2))*exp((-2^2-1^2)/(2*sd^2)),(1/(2*pi*sd^2))*exp((-1^2-1^2)/(2*sd^2)),(1/(2*pi*sd^2))*exp((-0^2-1^2)/(2*sd^2)),(1/(2*pi*sd^2))*exp((-1^2-1^2)/(2*sd^2)),(1/(2*pi*sd^2))*exp((-2^2-1^2)/(2*sd^2));
    (1/(2*pi*sd^2))*exp((-2^2-0^2)/(2*sd^2)),(1/(2*pi*sd^2))*exp((-1^2-0^2)/(2*sd^2)),(1/(2*pi*sd^2))*exp((-0^2-0^2)/(2*sd^2)),(1/(2*pi*sd^2))*exp((-1^2-0^2)/(2*sd^2)),(1/(2*pi*sd^2))*exp((-2^2-0^2)/(2*sd^2));
    (1/(2*pi*sd^2))*exp((-2^2-1^2)/(2*sd^2)),(1/(2*pi*sd^2))*exp((-1^2-1^2)/(2*sd^2)),(1/(2*pi*sd^2))*exp((-0^2-1^2)/(2*sd^2)),(1/(2*pi*sd^2))*exp((-1^2-1^2)/(2*sd^2)),(1/(2*pi*sd^2))*exp((-2^2-1^2)/(2*sd^2));
    (1/(2*pi*sd^2))*exp((-2^2-2^2)/(2*sd^2)),(1/(2*pi*sd^2))*exp((-1^2-2^2)/(2*sd^2)),(1/(2*pi*sd^2))*exp((-0^2-2^2)/(2*sd^2)),(1/(2*pi*sd^2))*exp((-1^2-2^2)/(2*sd^2)),(1/(2*pi*sd^2))*exp((-2^2-2^2)/(2*sd^2))
    ];
C=convn(A,B,'same');
C=255*imadjust(C);
% figure,imagesc(C);colormap gray;
