# Supplementary material for: Generalizing cell segmentation and quantification
Source: BMC Bioinformatics. 2017 Mar 23;18:189. doi: 10.1186/s12859-017-1604-1 (PMC5364575; doi:10.1186/s12859-017-1604-1)
Supplement: Additional file 1: — Source codes of the proposed framework with test images. (ZIP 31244 kb) [file 12859_2017_1604_MOESM1_ESM.zip › Generalizing_Codes/QuantitativeEvaluationBBBC04.m]

%%%This program is written by Zhenzhou Wang, for more information please
%%%contact: zzwangsia@yahoo.com or wangzhenzhou@sia.cn

%%Please change the name %GRAY.tif from 1 to 20 to evaluate the
%%quantification accuracy. These synthesized images are from Broad Bioimage
%%Benchmark Collection at
%%http://data.broadinstitute.org/bbbc/image_sets.html
close all;
clear all;
clc;

path='2GRAY.tif';%%C(:,:,3)

A=im2double(imread(path));
% figure,imagesc(A);colormap gray;
C1=moving_average_filter(A);
% figure,imagesc(C);colormap gray;

T1=zhenzhou_threshold_selection_cell(double(C1),15);
bC1=C1>T1;
% figure,imagesc(bC1);colormap gray;

seed=bC1;
se = strel('disk',1);
% seed=bSeg;
isize=size(seed);
S1=isize(1);
S2=isize(2);
%%%%%%%%%%%%%%%%%%%%separate the cells
%%%%%%%%%%%%%%%%%%%%%%%%%%%%%%%%%%%%%%%
mask_f=zeros(S1,S2);
mask_temp= seed;
%%%%%%%%%%%%%%%%%%%separate cells based on size threshold
a_temp=seed;
for i=1:1
    a_temp = imerode(a_temp, se);
    a_temp= bwareaopen(a_temp,2);
end;

s  = regionprops(a_temp, 'Area');
areas = cat(1, s.Area);
T_s=round(mean(areas));
T_s=round(0.1*T_s);
mask_em = bwareaopen(mask_temp, T_s);
mask_f=mask_temp-mask_em+mask_f;


for i=1:50
    se = strel('disk',1);
    mask_temp = imerode(mask_em, se);
    mask_em = bwareaopen(mask_temp,T_s);
    mask_f=mask_temp-mask_em+mask_f;
end;

mask_f=mask_f+mask_temp;
mask_ff=mask_f>0;

s  = bwlabel(mask_ff);
figure,imagesc(s);

ss1=s;
N=max(max(s))

xc=[];yc=[];
 for h=1:N
     X=[];Y=[];
     leng=0;lx=0;ly=0;
     for i=1:S1
         for j=1:S2
              
             if ss1(i,j)<h+1&&ss1(i,j)>h-1
                 X=[X,i];
                 Y=[Y,j];
             end;
             
         end;
     end;     
     xc=[xc,median(X)];
     yc=[yc,median(Y)];
 end;
rxc1=round(xc);
ryc1=round(yc); 


figure,imagesc(A);colormap gray;
hold on;
plot(double(ryc1),double(rxc1),'go','MarkerSize',6,'LineWidth',2);
