# Supplementary material for: Generalizing cell segmentation and quantification
Source: BMC Bioinformatics. 2017 Mar 23;18:189. doi: 10.1186/s12859-017-1604-1 (PMC5364575; doi:10.1186/s12859-017-1604-1)
Supplement: Additional file 1: — Source codes of the proposed framework with test images. (ZIP 31244 kb) [file 12859_2017_1604_MOESM1_ESM.zip › Generalizing_Codes/zhenzhou_clutter_filter.m]

%%%This program is written by Zhenzhou Wang, for more information please
%%%contact: zzwangsia@yahoo.com or wangzhenzhou@sia.cn
%%This function is used to remove the small or threadlike-shape noise blobs
%%Please refer to the noise blob removing filtering in the paper.
function [C] = zhenzhou_clutter_filter(A,N)

for i=1:N
    A=imerode(A,strel('disk',1));
end;
for i=1:N
    A=imdilate(A,strel('disk',1));
end;
C=bwareaopen(A,5);
% figure,imagesc(C);colormap gray;
