# Supplementary material for: Generalizing cell segmentation and quantification
Source: BMC Bioinformatics. 2017 Mar 23;18:189. doi: 10.1186/s12859-017-1604-1 (PMC5364575; doi:10.1186/s12859-017-1604-1)
Supplement: Additional file 1: — Source codes of the proposed framework with test images. (ZIP 31244 kb) [file 12859_2017_1604_MOESM1_ESM.zip › Generalizing_Codes/zhenzhou_threshold_selection_cell.m]

%%%This program is written by Zhenzhou Wang, for more information please
%%%contact: zzwangsia@yahoo.com or wangzhenzhou@sia.cn

%%%This fucntion is calibrated for segmentation of BBBC04.
function [T] = zhenzhou_threshold_selection_cell(C,Nfit)
Image=round(C);
Ns=max(max(Image));
Ns1=max(min(min(Image)),1);
hist1=zeros(1,Ns);
for h=Ns1:Ns
for i=1:size(Image,1)
    for j=1:size(Image,2)
        if Image(i,j)==h;
            hist1(1,h)=hist1(1,h)+1;
        end;
    end;
end;

if hist1(1,h)<1
    hist1(1,h)=1;
end;
end;


% figure,plot(hist1);
hist1=hist1/max(hist1);
hist_orig=hist1;
fhist=fft(hist1);
fhist1=abs(fftshift(fhist));
% figure,plot(fhist1);
% fhist(10:245)=0;
fhist(10:(max(size(fhist1))-10))=0;
ahist=ifft(fhist);

hist=abs(ahist)/max(abs(ahist));
hist(1:Ns1)=0;
hist(Ns:255)=0;
% figure,plot(hist);


% %%%%%try the IIR filter
% d = fdesign.lowpass('Fp,Fst,Ap,Ast',0.2, 0.22, 1, 60);
% designmethods(d,'iir'); % List the available IIR design methods
% f = design(d, 'ellip');  % Design an elliptic IIR filter (SOS)
% % fvtool(f);               % visualize various filter responses
% % input = randn(100,1);
% hist = filter(f,hist1); % Process data through the elliptic filter.
% % figure,plot(hist);


N=Nfit;

hl=zeros(1,max(size(hist)));
sd=zeros(1,N+1);
% s=zeros(1,(N+1)/2);
for i=1+N:max(size(hist))-N
    Y=[];
    X=[];
    for j=1:N
        Y=[Y;hist(i-N+j-1)];
        temp=[i-N+j-1,1];
        X=[X;temp];
    end;
    k=inv(X'*X)*X'*Y;
    k1=k(1);
    Y=[];
    X=[];
    for j=1:N
        Y=[Y;hist(i+j)];
        temp=[i+j,1];
        X=[X;temp];
    end;
    k=inv(X'*X)*X'*Y;
    k2=k(1);
    sd=[sd,k1-k2];
       
end;
M=5;
s=zeros(1,(M+1)/2+2);
for i=1+M:max(size(sd))-M
    Y=[];
    X=[];
    Y=sd((i-(M-1)/2):(i+(M-1)/2))';
    temp=[(i-(M-1)/2):(i+(M-1)/2)];
    af=ones(1,max(size(temp)));
    X=[temp',af'];
    k=inv(X'*X)*X'*Y;
    s=[s,k(1)];
end;

s=s/max(s);
sd=sd/max(sd);

peaks=zeros(1,max(size(sd)));
for i=1:max(size(sd))
    if sd(i)>0
        peaks(i)=sd(i);
    end;
end;
%figure,plot(peaks);
valleys=zeros(1,max(size(sd)));
for i=1:max(size(sd))
    if sd(i)<0
        valleys(i)=-sd(i);
    end;
end;
%figure,plot(valleys);

ps=findpeaks(peaks);
peak_intensity=[];
for i=1:max(size(ps))
[m n]=find(peaks==ps(i));
peak_intensity=[peak_intensity,n];
end;
vs=findpeaks(valleys);
valley_intensity=[];
for i=1:max(size(vs))
[m n]=find(valleys==vs(i));
valley_intensity=[valley_intensity,n];
end;


n_v_s=[];
nvs=[];
for i=1:max(size(vs))
    if valley_intensity(i)>10&&valley_intensity(i)<200
        n_v_s=[n_v_s,valley_intensity(i)];
        nvs=[nvs,vs(i)];
    end;
end;

[m n]=find(nvs==max(nvs));
T=n_v_s(n+1)


figure,plot(peaks,'b-','linewidth',2);%'Color',[.3 0 0]);
hold on;
plot(-valleys,'r-','linewidth',2);%'Color',[.6 0 0]);
plot(hist1,'m-','linewidth',2);
plot(hist,'c-','linewidth',2);

plot(s,'g-','linewidth',2);
plot(hl,'k-','linewidth',2);

plot(T,0,'r*','markersize',10,'LineWidth',2);
% plot(Totsu,0,'g*','markersize',10,'LineWidth',2);
for i=1:max(size(peak_intensity))
    plot(peak_intensity(i),0,'bx','markersize',10,'linewidth',2);
end;
for i=1:max(size(valley_intensity))
    plot(valley_intensity(i),0,'ro','markersize',10,'linewidth',2);
end;
legend('peak parts of slope difference','valley parts of slope difference','original histogram distribution','smoothed histogram distribution','derivative of slope difference','horizontal axis','selected threshold');
